# Supplementary material for: Chemical and Colloidal Stability of Polymer-Coated NaYF4:Yb,Er Nanoparticles in Aqueous Media and Viability of Cells: The Effect of a Protective Coating
Source: Int J Mol Sci. 2023 Feb 1;24(3):2724. doi: 10.3390/ijms24032724 (PMC9917078; doi:10.3390/ijms24032724)
Supplement: Supplementary file 1 [file ijms-24-02724-s001.zip]

Archive with 1 entries (1 files):
- ijms-2143870-supplementary.pdf
